# Supplementary material for: A Clinical Approach to Semiautomated Three-Dimensional Fetal Brain Biometry—Comparing the Strengths and Weaknesses of Two Diagnostic Tools: 5DCNS+TM and SonoCNSTM
Source: J Clin Med. 2023 Aug 16;12(16):5334. doi: 10.3390/jcm12165334 (PMC10455237; doi:10.3390/jcm12165334)
Supplement: Supplementary file 1 [file jcm-12-05334-s001.zip]

Archive with 2 entries (2 files):
- 5DCNS 20+3 weeks.mp4
- SonoCNS 26+4 weeks.mp4
